# Supplementary material for: Genome-Wide Identification and Characterization of Oil-Body-Membrane Proteins in Polyploid Crop Brassica napus
Source: Plants (Basel). 2022 Aug 29;11(17):2241. doi: 10.3390/plants11172241 (PMC9460193; doi:10.3390/plants11172241)
Supplement: Supplementary file 1 [file plants-11-02241-s001.zip]

Archive with 5 entries (5 files):
- Supplementary Files/Supplementary Figures.pdf
- Supplementary Files/Table S1.xls
- Supplementary Files/Table S2.xls
- Supplementary Files/Table S3.xls
- Supplementary Files/Table S4.xls
