# Supplementary material for: Genome-Wide Identification and Characterization of Oil-Body-Membrane Proteins in Polyploid Crop Brassica napus
Source: Plants (Basel). 2022 Aug 29;11(17):2241. doi: 10.3390/plants11172241 (PMC9460193; doi:10.3390/plants11172241)
Supplement: Supplementary file 1 [file plants-11-02241-s001.zip › Supplementary Files/Table S1.xls]

## Sheet: Table S1
Table S1. Summary information of OBMP gene family in A. thaliana, B.rapa and B.oleracea.
Locus Name	Species	Gene Location1	Transcript Length (bp)	Protein Length (aa)	MW (kDa)	pI	Instability index	Aliphatic index	GRAVY	Domain (Start-End aa)2	Homolog of Arabidopsis	Sub-family	Family
AT4G26740	A. thaliana	Chr4:13473516-13475328:-	738	245	28.03	5.81	50.23	82.49	-0.29	PF05042 (64-230)	AT4G26740	Caleosin	Caleosin
AT5G55240	A. thaliana	Chr5:22405926-22407351:+	732	243	27.87	5.62	44.3	76.38	-0.363	PF05042 (63-229)	AT5G55240	Caleosin	Caleosin
AT2G33380	A. thaliana	Chr2:14144831-14146471:-	711	236	26.6	5.17	43.2	79.36	-0.363	PF05042 (58-226)	AT2G33380	Caleosin	Caleosin
AT1G70670	A. thaliana	Chr1:26644582-26646173:+	588	195	22.09	9.39	42.46	73.03	-0.557	PF05042 (16-182)	AT1G70670	Caleosin	Caleosin
AT1G23240	A. thaliana	Chr1:8252715-8254625:-	633	210	23.85	9.62	43.17	67.38	-0.712	PF05042 (26-193)	AT1G23240	Caleosin	Caleosin
AT1G70680	A. thaliana	Chr1:26647220-26648734:+	579	192	21.51	9.04	37.87	79.74	-0.308	PF05042 (16-183)	AT1G70680	Caleosin	Caleosin
AT1G23250	A. thaliana	Chr1:8255233-8256770:-	618	205	23.8	9.77	53.37	77.51	-0.44	PF05042 (50-188)	AT1G23250	Caleosin	Caleosin
AT5G29560	A. thaliana	Chr5:11190543-11191963:-	663	220	24.85	8.78	46.08	71.45	-0.41	PF05042 (61-171)	AT5G29560	Caleosin	Caleosin
AT3G01570	A. thaliana	Chr3:221939-222827:-	552	183	19.75	7.11	38.37	96.45	0.027	PF01277 (35-146)	AT3G01570	SH oleosin	Oleosin
AT4G25140	A. thaliana	Chr4:12900430-12901577:+	522	173	18.56	9.43	17.98	85.78	-0.168	PF01277 (42-152)	AT4G25140	SH oleosin	Oleosin
AT5G51210	A. thaliana	Chr5:20820101-20820944:+	426	141	14.85	9.86	27.71	100.99	0.294	PF01277 (25-127)	AT5G51210	SH oleosin	Oleosin
AT3G27660	A. thaliana	Chr3:10243755-10245023:+	576	191	20.31	6.91	32.05	92.41	-0.043	PF01277 (50-162)	AT3G27660	SL oleosin	Oleosin
AT5G40420	A. thaliana	Chr5:16173393-16174783:-	600	199	21.27	9.36	36.24	81.36	-0.14	PF01277 (52-164)	AT5G40420	SL oleosin	Oleosin
AT5G07510	A. thaliana	Chr5:2377710-2378829:-	582	193	18.46	11.93	59.91	97.77	0.63	PF01277 (11-89)	AT5G07510	T oleosin	Oleosin
AT5G07520	A. thaliana	Chr5:2379924-2381317:-	687	228	21.48	9.9	37.62	83.82	0.618	PF01277 (11-81)	AT5G07520	T oleosin	Oleosin
AT5G07530	A. thaliana	Chr5:2382468-2384521:-	1632	543	53.19	10.34	64.04	45.65	-0.517	PF01277 (64-148)	AT5G07530	T oleosin	Oleosin
AT5G07540	A. thaliana	Chr5:2386066-2387249:-	735	244	22.3	10.05	24.65	67.75	0.146	PF01277 (10-97)	AT5G07540	T oleosin	Oleosin
AT5G07550	A. thaliana	Chr5:2388310-2389249:-	321	106	10.68	9.62	41	113.3	0.963	PF01277 (4-85)	AT5G07550	T oleosin	Oleosin
AT5G07560	A. thaliana	Chr5:2390207-2391075:-	462	153	15.45	10.5	53.38	99.22	0.559	PF01277 (31-112)	AT5G07560	T oleosin	Oleosin
AT5G07600	A. thaliana	Chr5:2404574-2405521:-	693	230	22.08	10.29	20.55	80.48	0.49	PF01277 (10-81)	AT5G07600	T oleosin	Oleosin
AT5G61610	A. thaliana	Chr5:24770099-24771252:+	885	294	32.3	8.8	46.35	74.32	-0.513	PF01277 (15-86)	AT5G61610	T oleosin	Oleosin
AT5G07571	A. thaliana	Chr5:2396432-2397423:-	390	129	14.24	11.38	47.08	114.96	0.365	PF01277 (22-101)	AT5G07571	T oleosin	Oleosin
AT1G48990	A. thaliana	Chr1:18121434-18122155:+	510	169	18.44	9.89	40.02	105.09	0.31	PF01277 (51-155)	AT1G48990	U oleosin	Oleosin
AT3G18570	A. thaliana	Chr3:6395860-6396606:-	501	166	18.13	9.34	33.99	91.02	0.393	PF01277 (44-152)	AT3G18570	U oleosin	Oleosin
AT2G25890	A. thaliana	Chr2:11037380-11038126:+	450	149	16.13	9.52	35.24	97.52	0.181	PF01277 (26-135)	AT2G25890	U oleosin	Oleosin
AT3G47350	A. thaliana	Chr3:17446818-17449206:+	966	308	34.68	7.67	26.72	107.31	0.269	PF00106 (47-238)	AT3G47350	Steroleosin	Steroleosin
AT3G47360	A. thaliana	Chr3:17451112-17452843:+	930	309	34.94	8.66	32.7	112.33	0.267	PF00106 (48-235)	AT3G47360	Steroleosin	Steroleosin
AT4G10020	A. thaliana	Chr4:6268289-6270434:+	1170	389	43.44	6.41	46.77	85.22	-0.072	PF00106 (50-236)	AT4G10020	Steroleosin	Steroleosin
AT5G50590	A. thaliana	Chr5:20587988-20589296:+	900	299	33.24	9.07	37.45	103.65	0.168	PF00106 (48-234)	AT5G50590	Steroleosin	Steroleosin
AT5G50600	A. thaliana	Chr5:20589702-20591689:-	1050	349	39.08	5.91	44.17	87.45	0.028	PF00106 (48-236)	AT5G50600	Steroleosin	Steroleosin
AT5G50690	A. thaliana	Chr5:20621330-20622638:+	900	299	33.24	9.07	37.45	103.65	0.168	PF00106 (48-234)	AT5G50690	Steroleosin	Steroleosin
AT5G50700	A. thaliana	Chr5:20623024-20625034:-	1050	349	39.08	5.91	44.17	87.45	0.028	PF00106 (48-236)	AT5G50700	Steroleosin	Steroleosin
AT5G50770	A. thaliana	Chr5:20646680-20648725:-	1029	342	37.99	8	32.73	102.66	0.365	PF00106 (48-237)	AT5G50770	Steroleosin	Steroleosin
BolC1t02211H	Brassica oleracea var. HDEM	C1:14897700-14899119:-	738	245	28.13	5.81	50.55	80.53	-0.245	PF05042 (64-230)	AT4G26740	Caleosin	Caleosin
BolC8t48671H	Brassica oleracea var. HDEM	C8:24207709-24210457:-	738	245	28.06	5.65	50.17	84.49	-0.228	PF05042 (64-230)	AT4G26740	Caleosin	Caleosin
BolC9t57454H	Brassica oleracea var. HDEM	C9:43862194-43863465:+	735	244	28.09	5.9	48.5	74.02	-0.305	PF05042 (63-228)	AT5G55240	Caleosin	Caleosin
BolC3t14567H	Brassica oleracea var. HDEM	C3:11034850-11036395:-	720	239	26.82	5.18	47.02	77.95	-0.35	PF05042 (58-225)	AT2G33380	Caleosin	Caleosin
BolC4t23140H	Brassica oleracea var. HDEM	C4:11763084-11764614:+	720	239	26.94	5.3	48.29	73.89	-0.4	PF05042 (58-225)	AT2G33380	Caleosin	Caleosin
BolC4t27765H	Brassica oleracea var. HDEM	C4:59404053-59405648:-	720	239	26.92	5.11	46.4	75.52	-0.357	PF05042 (58-225)	AT2G33380	Caleosin	Caleosin
BolC2t08847H	Brassica oleracea var. HDEM	C2:23083037-23084378:+	558	185	20.89	9.44	34.89	73.35	-0.524	PF05042 (9-175)	AT1G70670	Caleosin	Caleosin
BolC6t38722H	Brassica oleracea var. HDEM	C6:34712815-34716454:-	696	231	25.91	8.56	44.94	70.13	-0.316	PF05042 (55-221)	AT1G70670	Caleosin	Caleosin
BolC6t39531H	Brassica oleracea var. HDEM	C6:41305792-41307130:+	582	193	21.99	7.75	37.53	75.8	-0.462	PF05042 (17-183)	AT1G70670	Caleosin	Caleosin
BolC7t42574H	Brassica oleracea var. HDEM	C7:28087525-28089078:+	612	203	22.92	9.41	34.2	69.26	-0.624	PF05042 (20-186)	AT1G23240	Caleosin	Caleosin
BolC2t11831H	Brassica oleracea var. HDEM	C2:58175170-58178198:-	717	238	27.12	7.02	40.79	64.41	-0.406	PF05042 (60-227)	AT5G29560	Caleosin	Caleosin
BolC7t44539H	Brassica oleracea var. HDEM	C7:45042718-45043859:-	717	238	27.11	7.72	40.93	63.24	-0.385	PF05042 (60-227)	AT5G29560	Caleosin	Caleosin
BolC1t01985H	Brassica oleracea var. HDEM	C1:13289136-13290029:+	588	195	21.52	9.3	13.61	74.05	-0.445	PF01277 (56-166)	AT4G25140	SH oleosin	Oleosin
BolC7t45893H	Brassica oleracea var. HDEM	C7:53385896-53386687:+	561	186	20.56	9.15	18.99	82.9	-0.354	PF01277 (47-156)	AT4G25140	SH oleosin	Oleosin
BolC8t48598H	Brassica oleracea var. HDEM	C8:23579155-23580039:+	543	180	19.51	9.15	19.37	82.44	-0.263	PF01277 (46-156)	AT4G25140	SH oleosin	Oleosin
BolC9t56887H	Brassica oleracea var. HDEM	C9:37386764-37388031:+	450	149	15.71	9.99	27.21	104.09	0.311	PF01277 (30-129)	AT5G51210	SH oleosin	Oleosin
BolC2t11502H	Brassica oleracea var. HDEM	C2:55356511-55357453:+	576	191	20.23	7.89	24.74	98.06	0.031	PF01277 (49-161)	AT3G27660	SL oleosin	Oleosin
BolC9t53291H	Brassica oleracea var. HDEM	C9:2302473-2303358:+	567	188	19.84	6.97	34.88	96.44	0.048	PF01277 (47-159)	AT3G27660	SL oleosin	Oleosin
BolC4t26321H	Brassica oleracea var. HDEM	C4:46731780-46732961:-	663	220	23.08	8.78	38.78	76.73	-0.093	PF01277 (69-181)	AT5G40420	SL oleosin	Oleosin
BolC6t37105H	Brassica oleracea var. HDEM	C6:20848478-20849692:-	705	234	25.15	9.37	34.52	79.23	-0.076	PF01277 (106-199)	AT5G40420	SL oleosin	Oleosin
BolC8t49462H	Brassica oleracea var. HDEM	C8:29333012-29335193:+	660	220	20.73	9.9	42.53	97.18	0.758	PF01277 (13-92)	AT5G07520	T oleosin	Oleosin
BolC9t59707H	Brassica oleracea var. HDEM	C9:60518425-60519305:-	516	171	16.66	10.39	38.55	107.37	0.839	PF01277 (11-92)	AT5G07520	T oleosin	Oleosin
BolC2t06280H	Brassica oleracea var. HDEM	C2:1972405-1979131:-	5400	1799	180.8	10.32	60.15	41.4	-1.079	PF01277 (67-148)	AT5G07530	T oleosin	Oleosin
BolC3t12914H	Brassica oleracea var. HDEM	C3:1735685-1736708:-	843	280	27.79	10.1	59.05	79.79	0.058	PF01277 (11-94)	AT5G07530	T oleosin	Oleosin
BolC9t59708H	Brassica oleracea var. HDEM	C9:60522172-60522890:-	561	186	18.82	10.91	48.1	121.34	0.844	PF01277 (32-112)	AT5G07530	T oleosin	Oleosin
BolC9t59709H	Brassica oleracea var. HDEM	C9:60525992-60527266:-	1275	424	42.08	9.52	36.75	48.8	-0.714	PF01277 (34-94)	AT5G07530	T oleosin	Oleosin
BolC9t59710H	Brassica oleracea var. HDEM	C9:60530912-60532272:-	1038	345	34.84	9.47	31.35	53.88	-0.827	PF01277 (10-95)	AT5G07540	T oleosin	Oleosin
BolC3t12915H	Brassica oleracea var. HDEM	C3:1741739-1742803:-	351	116	12.05	9.3	20.83	106.12	0.459	PF01277 (7-89)	AT5G07550	T oleosin	Oleosin
BolC9t59711H	Brassica oleracea var. HDEM	C9:60533860-60534559:-	327	108	11.06	10.64	27.25	112.96	0.776	PF01277 (4-87)	AT5G07550	T oleosin	Oleosin
BolC2t06282H	Brassica oleracea var. HDEM	C2:1984558-1985673:-	450	149	14.84	11.28	51.95	107.65	0.682	PF01277 (20-104)	AT5G07560	T oleosin	Oleosin
BolC2t06277H	Brassica oleracea var. HDEM	C2:1965296-1966254:-	564	187	18.61	9.52	34.62	109.84	0.86	PF01277 (11-90)	AT5G07600	T oleosin	Oleosin
BolC7t45054H	Brassica oleracea var. HDEM	C7:48284642-48286155:+	759	252	27.95	9.16	55.14	94.44	-0.138	PF01277 (14-101)	AT5G61610	T oleosin	Oleosin
BolC2t06281H	Brassica oleracea var. HDEM	C2:1982156-1983097:-	486	161	15.54	10.72	50.94	109.01	0.735	PF01277 (18-102)	AT5G07571	T oleosin	Oleosin
BolC3t12917H	Brassica oleracea var. HDEM	C3:1747308-1748900:-	360	119	12.18	10.1	27.09	124.71	0.843	PF01277 (20-103)	AT5G07571	T oleosin	Oleosin
BolC8t47257H	Brassica oleracea var. HDEM	C8:3835696-3836118:-	423	140	15.61	10.16	63.2	108.71	0.513	PF01277 (48-140)	AT1G48990	U oleosin	Oleosin
BolC1t04527H	Brassica oleracea var. HDEM	C1:41395363-41395857:+	495	164	17.77	9.13	31.63	95.79	0.317	PF01277 (43-150)	AT3G18570	U oleosin	Oleosin
BolC3t17254H	Brassica oleracea var. HDEM	C3:30035217-30035714:-	498	165	17.77	6.9	37.83	101.7	0.474	PF01277 (45-151)	AT3G18570	U oleosin	Oleosin
BolC5t33433H	Brassica oleracea var. HDEM	C5:42265403-42265900:+	498	165	17.96	9.52	32.87	95.15	0.338	PF01277 (43-151)	AT3G18570	U oleosin	Oleosin
BolC4t27103H	Brassica oleracea var. HDEM	C4:53799273-53799755:+	483	160	17.29	8.98	44.41	87.81	0.044	PF01277 (41-149)	AT2G25890	U oleosin	Oleosin
BolC1t03222H	Brassica oleracea var. HDEM	C1:25348708-25372869:-	555	184	21	6.47	32.64	101.68	0.249	PF00106 (1-111)	AT3G47360	Steroleosin	Steroleosin
BolC3t19434H	Brassica oleracea var. HDEM	C3:55040882-55043355:+	759	252	27.98	8.79	26.37	93.29	-0.102	PF00106 (41-214)	AT3G47360	Steroleosin	Steroleosin
BolC7t45273H	Brassica oleracea var. HDEM	C7:49568675-49570910:+	924	307	34.58	8.89	25.53	113.68	0.366	PF00106 (48-236)	AT3G47360	Steroleosin	Steroleosin
BolC3t15796H	Brassica oleracea var. HDEM	C3:19907572-19909822:+	1380	459	51.55	6.93	64.18	73.25	-0.353	PF00106 (50-237)	AT4G10020	Steroleosin	Steroleosin
BolC9t56830H	Brassica oleracea var. HDEM	C9:36687465-36688982:-	900	299	33.26	9.05	45.99	108.23	0.225	PF00106 (48-235)	AT5G50690	Steroleosin	Steroleosin
BolC2t08215H	Brassica oleracea var. HDEM	C2:16362966-16364886:+	1050	349	39.11	6.26	40.91	89.94	0.046	PF00106 (48-236)	AT5G50700	Steroleosin	Steroleosin
BolC3t15679H	Brassica oleracea var. HDEM	C3:18962154-18963735:+	1026	341	38.24	6.16	33.39	92.02	0.109	PF00106 (48-235)	AT5G50700	Steroleosin	Steroleosin
BolC2t08213H	Brassica oleracea var. HDEM	C2:16347443-16349933:+	861	286	31.4	7.59	24.75	106.01	0.389	PF00106 (48-244)	AT5G50770	Steroleosin	Steroleosin
BraA01t01754Z	Brassica rapa var. Z1	A01:9287008-9288424:-	738	245	28.12	5.81	51.68	80.53	-0.249	PF05042 (64-230)	AT4G26740	Caleosin	Caleosin
BraA10t43345Z	Brassica rapa var. Z1	A10:7707240-7708597:+	735	244	28.08	5.81	52.62	75.61	-0.288	PF05042 (63-228)	AT5G55240	Caleosin	Caleosin
BraA03t11130Z	Brassica rapa var. Z1	A03:8204437-8205989:-	720	239	26.83	5.19	43.45	77.95	-0.343	PF05042 (58-225)	AT2G33380	Caleosin	Caleosin
BraA04t18071Z	Brassica rapa var. Z1	A04:16966744-16968508:-	720	239	26.92	5.11	46.4	75.52	-0.357	PF05042 (58-225)	AT2G33380	Caleosin	Caleosin
BraA05t20159Z	Brassica rapa var. Z1	A05:12057143-12058406:+	720	239	26.99	5.44	49.98	73.47	-0.402	PF05042 (58-224)	AT2G33380	Caleosin	Caleosin
BraA02t06732Z	Brassica rapa var. Z1	A02:11368460-11369791:+	567	188	21.24	9.38	34.15	75.8	-0.46	PF05042 (12-178)	AT1G70670	Caleosin	Caleosin
BraA07t31272Z	Brassica rapa var. Z1	A07:24471535-24472839:+	558	185	20.94	8.45	37.72	73.84	-0.562	PF05042 (9-175)	AT1G70670	Caleosin	Caleosin
BraA07t29149Z	Brassica rapa var. Z1	A07:12175484-12177092:+	612	203	22.95	9.32	37.04	69.75	-0.642	PF05042 (20-186)	AT1G23240	Caleosin	Caleosin
BraA02t08806Z	Brassica rapa var. Z1	A02:28152016-28153907:-	717	238	27.09	7.77	40.61	66.89	-0.37	PF05042 (60-227)	AT5G29560	Caleosin	Caleosin
BraA01t01594Z	Brassica rapa var. Z1	A01:8390654-8391503:+	564	187	20.69	9.45	15.59	82.94	-0.337	PF01277 (56-166)	AT4G25140	SH oleosin	Oleosin
BraA03t14647Z	Brassica rapa var. Z1	A03:26671446-26672426:+	552	183	20	9.3	16.11	84.81	-0.234	PF01277 (47-157)	AT4G25140	SH oleosin	Oleosin
BraA08t34077Z	Brassica rapa var. Z1	A08:17713870-17714670:-	543	180	19.51	9.15	20.39	84.61	-0.248	PF01277 (46-156)	AT4G25140	SH oleosin	Oleosin
BraSC35t46007Z	Brassica rapa var. Z1	Brapa_scaffold_35:679924-680509:+	450	149	15.57	10.1	30.73	104.09	0.286	PF01277 (30-133)	AT5G51210	SH oleosin	Oleosin
BraA02t08560Z	Brassica rapa var. Z1	A02:26655075-26656037:+	567	188	20	9.15	30.63	97.02	-0.005	PF01277 (47-159)	AT3G27660	SL oleosin	Oleosin
BraA09t35986Z	Brassica rapa var. Z1	A09:1932765-1933651:+	567	188	19.87	6.91	37.42	96.97	0.045	PF01277 (47-159)	AT3G27660	SL oleosin	Oleosin
BraA04t17003Z	Brassica rapa var. Z1	A04:9869787-9870987:-	663	220	22.99	9.1	37.38	80.68	-0.041	PF01277 (69-181)	AT5G40420	SL oleosin	Oleosin
BraA07t29727Z	Brassica rapa var. Z1	A07:15880705-15881879:-	633	210	22.07	9.55	32.57	82.71	-0.085	PF01277 (62-175)	AT5G40420	SL oleosin	Oleosin
BraA08t34994Z	Brassica rapa var. Z1	A08:22281057-22282085:-	648	215	20.9	8.01	42.86	97.58	0.682	PF01277 (13-93)	AT5G07520	T oleosin	Oleosin
BraA10t44971Z	Brassica rapa var. Z1	A10:15816903-15817797:-	528	175	17.02	10.12	36.57	111.09	0.85	PF01277 (11-92)	AT5G07520	T oleosin	Oleosin
BraA02t04922Z	Brassica rapa var. Z1	A02:1148582-1156766:-	6099	2032	203.3	10.39	58.02	41.58	-1.101	PF01277 (67-148)	AT5G07530	T oleosin	Oleosin
BraA03t09686Z	Brassica rapa var. Z1	A03:1342585-1343575:-	810	269	26.87	10.21	58.01	77.55	0.05	PF01277 (11-94)	AT5G07530	T oleosin	Oleosin
BraA10t44972Z	Brassica rapa var. Z1	A10:15823232-15823969:-	588	195	19.52	10.91	51.19	119.33	0.841	PF01277 (32-112)	AT5G07530	T oleosin	Oleosin
BraA10t44973Z	Brassica rapa var. Z1	A10:15829203-15830336:-	1026	341	34.46	9.4	31.24	55.84	-0.648	PF01277 (34-91)	AT5G07530	T oleosin	Oleosin
BraA10t44974Z	Brassica rapa var. Z1	A10:15840094-15842270:-	1041	346	35.13	9.51	22.74	52.6	-0.846	PF01277 (10-95)	AT5G07540	T oleosin	Oleosin
BraA03t09687Z	Brassica rapa var. Z1	A03:1348963-1349735:-	351	116	12.11	9.48	20.83	102.76	0.423	PF01277 (7-89)	AT5G07550	T oleosin	Oleosin
BraA10t44975Z	Brassica rapa var. Z1	A10:15844856-15845559:-	327	108	11.03	11.17	23.9	116.57	0.807	PF01277 (4-87)	AT5G07550	T oleosin	Oleosin
BraA02t04924Z	Brassica rapa var. Z1	A02:1162039-1163143:-	450	149	14.9	11.56	55.55	108.26	0.632	PF01277 (20-104)	AT5G07560	T oleosin	Oleosin
BraA02t04921Z	Brassica rapa var. Z1	A02:1143107-1144101:-	600	199	19.46	9.6	42.74	108.24	0.904	PF01277 (11-90)	AT5G07600	T oleosin	Oleosin
BraA03t13849Z	Brassica rapa var. Z1	A03:21991054-21992524:+	756	251	27.92	9.08	51.14	92.11	-0.162	PF01277 (15-101)	AT5G61610	T oleosin	Oleosin
BraA02t04923Z	Brassica rapa var. Z1	A02:1159625-1160607:-	486	161	15.63	11	51.44	109.01	0.711	PF01277 (17-102)	AT5G07571	T oleosin	Oleosin
BraA03t09689Z	Brassica rapa var. Z1	A03:1355975-1357072:-	345	114	11.73	10.3	20.47	121.58	0.868	PF01277 (20-102)	AT5G07571	T oleosin	Oleosin
BraA08t32453Z	Brassica rapa var. Z1	A08:2879820-2880320:-	501	166	18.34	9.75	54.79	98.73	0.339	PF01277 (48-152)	AT1G48990	U oleosin	Oleosin
BraA01t03666Z	Brassica rapa var. Z1	A01:30281259-30281753:+	495	164	18.08	9.55	32.85	96.4	0.251	PF01277 (43-150)	AT3G18570	U oleosin	Oleosin
BraA03t13229Z	Brassica rapa var. Z1	A03:18493508-18494005:-	498	165	17.82	6.38	40.14	95.76	0.421	PF01277 (45-151)	AT3G18570	U oleosin	Oleosin
BraA05t21947Z	Brassica rapa var. Z1	A05:39550818-39551315:+	498	165	17.93	9.52	33.39	97.52	0.339	PF01277 (43-151)	AT3G18570	U oleosin	Oleosin
BraA04t17591Z	Brassica rapa var. Z1	A04:13976176-13976616:+	441	146	15.65	8.66	40.03	92.88	0.277	PF01277 (27-135)	AT2G25890	U oleosin	Oleosin
BraA01t02511Z	Brassica rapa var. Z1	A01:14684138-14699153:-	930	309	35.06	6	31.13	108.19	0.322	PF00106 (48-236)	AT3G47360	Steroleosin	Steroleosin
BraA03t14041Z	Brassica rapa var. Z1	A03:22960537-22962758:-	930	309	34.67	8.77	27.53	110.42	0.311	PF00106 (48-236)	AT3G47360	Steroleosin	Steroleosin
BraA06t25659Z	Brassica rapa var. Z1	A06:42630265-42634231:+	933	310	35.26	7.64	25.35	110.39	0.23	PF00106 (48-236)	AT3G47360	Steroleosin	Steroleosin
BraA03t12080Z	Brassica rapa var. Z1	A03:12972745-12974960:+	1386	461	51.64	6.88	63.56	73.99	-0.306	PF00106 (50-237)	AT4G10020	Steroleosin	Steroleosin
BraSC35t45976Z	Brassica rapa var. Z1	Brapa_scaffold_35:296712-299449:+	900	299	33.14	8.91	42.98	108.23	0.233	PF00106 (48-234)	AT5G50690	Steroleosin	Steroleosin
BraA02t06323Z	Brassica rapa var. Z1	A02:8613225-8614899:+	1050	349	39.03	6.04	39.72	90.77	0.054	PF00106 (48-236)	AT5G50700	Steroleosin	Steroleosin
BraA03t11995Z	Brassica rapa var. Z1	A03:12552975-12554521:+	1026	341	38.27	6.16	32.78	92.32	0.113	PF00106 (48-235)	AT5G50700	Steroleosin	Steroleosin
BraA02t06321Z	Brassica rapa var. Z1	A02:8601443-8603487:+	936	311	34.33	8.04	28.99	103.44	0.342	PF00106 (48-237)	AT5G50770	Steroleosin	Steroleosin
1 Chromosome:start position–end position: strand, (–) means antisense strand of chromosome; (+) means positive-sense strand of chromosome.
2 Caleosin (PF05042); adh_short, Short-chain dehydrogenase(PF00106); Oleosin (PF01277)
