# Supplementary material for: Genome-Wide Identification and Characterization of Oil-Body-Membrane Proteins in Polyploid Crop Brassica napus
Source: Plants (Basel). 2022 Aug 29;11(17):2241. doi: 10.3390/plants11172241 (PMC9460193; doi:10.3390/plants11172241)
Supplement: Supplementary file 1 [file plants-11-02241-s001.zip › Supplementary Files/Table S2.xls]

## Sheet: Table S2
Table S2. Statistic of the variations of BnaOBMP genes.
Gene Name	Locus Name	Sub family	CDS Length (bp)	Exonic	Intronic	Splicing	Sequence variation ratio (%)	Nonsynonymous SNV	Synonymous SNV	Frameshift deletion	Frameshift insertion	Nonframeshift deletion	Nonframeshift insertion	Stopgain	Stoploss
BnaOBMP.C8	BnaA07G0320400ZS	Caleosin	579	9	118	0	0.015	3	4	1	1	0	0	0	0
BnaOBMP.S6	BnaA03G0430100ZS	Steroleosin	930	20	52	0	0.021	11	8	0	0	0	0	1	0
BnaOBMP.SH2	BnaA03G0484200ZS	SH oleosin	552	13	17	0	0.023	7	4	0	0	1	1	0	0
BnaOBMP.C7	BnaA07G0266500ZS	Caleosin	597	15	46	0	0.025	6	8	0	0	0	0	1	0
BnaOBMP.C1	BnaA01G0161500ZS	Caleosin	738	20	44	0	0.027	1	19	0	0	0	0	0	0
BnaOBMP.C2	BnaA02G0189800ZS	Caleosin	579	16	48	0	0.027	9	6	0	1	0	0	0	0
BnaOBMP.S5	BnaA03G0253100ZS	Steroleosin	1386	41	45	0	0.029	13	26	0	0	1	1	0	0
BnaOBMP.C5	BnaA04G0214400ZS	Caleosin	732	23	109	0	0.031	7	12	0	1	0	0	3	0
BnaOBMP.SH1	BnaA01G0146600ZS	SH oleosin	564	18	18	0	0.031	4	11	0	0	0	3	0	0
BnaOBMP.S8	BnaA10G0081400ZS	Steroleosin	900	29	111	0	0.032	14	14	0	0	0	0	1	0
BnaOBMP.T12	BnaA10G0263000ZS	T oleosin	1134	37	0	0	0.032	11	21	0	0	2	1	1	1
BnaOBMP.S3	BnaA02G0152200ZS	Steroleosin	1050	35	53	0	0.033	9	26	0	0	0	0	0	0
BnaOBMP.C6	BnaA05G0108500ZS	Caleosin	633	22	95	0	0.034	2	19	0	1	0	0	0	0
BnaOBMP.C9	BnaA10G0113200ZS	Caleosin	735	27	76	0	0.036	16	10	0	0	1	0	0	0
BnaOBMP.C3	BnaA02G0368700ZS	Caleosin	717	26	114	0	0.036	7	17	1	0	0	0	1	0
BnaOBMP.SH3	BnaA08G0173700ZS	SH oleosin	543	20	6	0	0.036	6	13	0	0	0	1	0	0
BnaOBMP.SL3	BnaA07G0173200ZS	SL oleosin	633	24	14	0	0.037	10	12	0	0	0	2	0	0
BnaOBMP.C4	BnaA03G0160900ZS	Caleosin	720	28	62	0	0.038	17	10	0	0	0	0	1	0
BnaOBMP.S7	BnaA06G0259900ZS	Steroleosin	933	38	258	0	0.04	21	12	3	2	0	0	0	0
BnaOBMP.T2	BnaA02G0026100ZS	T oleosin	498	20	39	0	0.04	6	9	0	0	4	1	0	0
BnaOBMP.T10	BnaA10G0262800ZS	T oleosin	528	24	13	0	0.045	17	7	0	0	0	0	0	0
BnaOBMP.T7	BnaA03G0028300ZS	T oleosin	354	18	42	0	0.05	10	7	0	0	0	0	1	0
BnaOBMP.T3	BnaA02G0026200ZS	T oleosin	450	23	33	0	0.051	7	13	2	1	0	0	0	0
BnaOBMP.T11	BnaA10G0262900ZS	T oleosin	588	34	6	0	0.057	19	11	0	2	2	0	0	0
BnaOBMP.T6	BnaA03G0028200ZS	T oleosin	240	14	0	0	0.058	6	8	0	0	0	0	0	0
BnaOBMP.T5	BnaA03G0028100ZS	T oleosin	582	38	43	0	0.065	22	12	2	1	1	0	0	0
BnaOBMP.T8	BnaA03G0411600ZS	T oleosin	798	52	187	0	0.065	26	20	2	4	0	0	0	0
BnaOBMP.T1	BnaA02G0026000ZS	T oleosin	609	42	61	0	0.068	16	15	3	1	4	3	0	0
BnaOBMP.S4	BnaA03G0246000ZS	Steroleosin	1026	72	84	1	0.07	26	45	1	0	0	0	0	0
BnaOBMP.U1	BnaA01G0326200ZS	U oleosin	495	35	0	0	0.07	21	12	0	0	1	0	1	0
BnaOBMP.U4	BnaA05G0373400ZS	U oleosin	498	36	0	0	0.072	15	18	1	0	0	2	0	0
BnaOBMP.T13	BnaA10G0263100ZS	T oleosin	1041	77	84	0	0.073	36	24	2	2	7	6	0	0
BnaOBMP.SL2	BnaA04G0117500ZS	SL oleosin	663	50	53	0	0.075	9	37	0	0	3	1	0	0
BnaOBMP.T14	BnaA10G0263200ZS	T oleosin	327	25	16	0	0.076	11	13	0	0	0	0	1	0
BnaOBMP.S1	BnaA01G0228500ZS	Steroleosin	651	51	951	1	0.078	23	23	1	1	1	0	1	1
BnaOBMP.SL4	BnaA09G0039900ZS	SL oleosin	567	45	21	0	0.079	11	32	0	0	1	1	0	0
BnaOBMP.U3	BnaA04G0171900ZS	U oleosin	441	35	0	0	0.079	7	27	0	0	0	1	0	0
BnaOBMP.T4	BnaA03G0028000ZS	T oleosin	801	66	0	1	0.082	34	17	2	1	4	8	0	0
BnaOBMP.SH4	BnaA10G0084300ZS	SH oleosin	450	38	18	1	0.084	12	25	0	1	0	0	0	0
BnaOBMP.U2	BnaA03G0354100ZS	U oleosin	498	42	0	0	0.084	17	25	0	0	0	0	0	0
BnaOBMP.S2	BnaA02G0152000ZS	Steroleosin	936	81	105	1	0.086	36	41	1	2	0	1	0	0
BnaOBMP.SL1	BnaA02G0345800ZS	SL oleosin	567	52	55	0	0.091	11	35	2	1	1	2	0	0
BnaOBMP.T9	BnaA08G0259200ZS	T oleosin	630	59	26	0	0.093	26	14	4	4	9	2	0	0
BnaOBMP.T15	BnaC02G0028100ZS	T oleosin	564	2	4	0	0.003	1	1	0	0	0	0	0	0
BnaOBMP.S9	BnaC01G0292700ZS	Steroleosin	564	7	490	0	0.012	5	2	0	0	0	0	0	0
BnaOBMP.SH9	BnaC09G0330400ZS	SH oleosin	450	8	61	1	0.017	4	4	0	0	0	0	0	0
BnaOBMP.T19	BnaC03G0034900ZS	T oleosin	351	6	29	0	0.017	2	4	0	0	0	0	0	0
BnaOBMP.C14	BnaC04G0135700ZS	Caleosin	720	13	46	1	0.018	4	8	0	0	0	0	1	0
BnaOBMP.C12	BnaC02G0494300ZS	Caleosin	789	16	262	0	0.02	5	11	0	0	0	0	0	0
BnaOBMP.SL8	BnaC09G0025400ZS	SL oleosin	567	12	6	0	0.021	4	8	0	0	0	0	0	0
BnaOBMP.S14	BnaC07G0404100ZS	Steroleosin	930	21	53	0	0.022	9	7	0	2	0	1	2	0
BnaOBMP.C18	BnaC07G0337800ZS	Caleosin	717	17	4	0	0.023	7	10	0	0	0	0	0	0
BnaOBMP.SH6	BnaC03G0340600ZS	SH oleosin	582	14	13	1	0.024	1	13	0	0	0	0	0	0
BnaOBMP.SL7	BnaC06G0165300ZS	SL oleosin	633	16	65	0	0.025	7	8	0	0	0	1	0	0
BnaOBMP.T25	BnaC09G0577400ZS	T oleosin	1275	34	0	0	0.026	10	16	3	0	4	1	0	0
BnaOBMP.C20	BnaC09G0377100ZS	Caleosin	735	20	34	0	0.027	15	4	0	1	0	0	0	0
BnaOBMP.C10	BnaC01G0206600ZS	Caleosin	738	22	75	0	0.029	2	20	0	0	0	0	0	0
BnaOBMP.SH5	BnaC01G0186400ZS	SH oleosin	564	17	20	0	0.03	4	11	0	1	0	1	0	0
BnaOBMP.SH7	BnaC07G0462300ZS	SH oleosin	561	21	15	0	0.037	6	13	2	0	0	0	0	0
BnaOBMP.C11	BnaC02G0251600ZS	Caleosin	579	23	40	0	0.039	6	17	0	0	0	0	0	0
BnaOBMP.C16	BnaC06G0299400ZS	Caleosin	549	23	95	0	0.041	8	10	2	1	0	0	2	0
BnaOBMP.S15	BnaC09G0327500ZS	Steroleosin	900	38	67	0	0.042	22	16	0	0	0	0	0	0
BnaOBMP.T16	BnaC02G0028400ZS	T oleosin	474	20	6	0	0.042	5	12	2	0	1	0	0	0
BnaOBMP.T21	BnaC07G0383700ZS	T oleosin	756	32	29	0	0.042	18	13	0	0	0	1	0	0
BnaOBMP.T20	BnaC03G0035100ZS	T oleosin	354	15	66	5	0.042	8	5	0	1	1	0	0	0
BnaOBMP.T27	BnaC09G0577600ZS	T oleosin	327	15	36	0	0.045	6	9	0	0	0	0	0	0
BnaOBMP.C17	BnaC06G0373300ZS	Caleosin	579	27	81	0	0.046	3	23	0	0	0	0	1	0
BnaOBMP.S10	BnaC02G0194700ZS	Steroleosin	945	45	233	1	0.047	24	13	2	3	2	0	1	0
BnaOBMP.S11	BnaC02G0194900ZS	Steroleosin	1050	52	109	0	0.049	13	39	0	0	0	0	0	0
BnaOBMP.T24	BnaC09G0577300ZS	T oleosin	561	29	9	0	0.051	16	10	1	1	0	0	1	0
BnaOBMP.S13	BnaC03G0300500ZS	Steroleosin	1392	79	65	0	0.056	24	49	1	3	2	0	0	0
BnaOBMP.C19	BnaC08G0170100ZS	Caleosin	738	43	167	0	0.058	15	27	0	0	0	0	1	0
BnaOBMP.T22	BnaC08G0242800ZS	T oleosin	699	41	23	0	0.058	19	19	0	0	1	2	0	0
BnaOBMP.SH8	BnaC08G0164400ZS	SH oleosin	537	32	2	0	0.059	9	19	1	1	0	2	0	0
BnaOBMP.S12	BnaC03G0290800ZS	Steroleosin	1026	61	71	1	0.059	24	31	4	1	0	0	1	0
BnaOBMP.C13	BnaC03G0187300ZS	Caleosin	720	43	88	1	0.059	15	25	1	0	0	0	1	1
BnaOBMP.SL5	BnaC02G0465400ZS	SL oleosin	576	37	22	0	0.064	13	20	1	1	1	0	1	0
BnaOBMP.C15	BnaC04G0525300ZS	Caleosin	720	48	109	0	0.066	18	29	0	0	0	1	0	0
BnaOBMP.U7	BnaC04G0469500ZS	U oleosin	438	31	0	0	0.07	13	18	0	0	0	0	0	0
BnaOBMP.SL6	BnaC04G0404100ZS	SL oleosin	663	49	43	0	0.073	13	31	0	0	2	3	0	0
BnaOBMP.T18	BnaC03G0034800ZS	T oleosin	630	46	40	0	0.073	28	12	1	1	2	2	0	0
BnaOBMP.U5	BnaC01G0403700ZS	U oleosin	495	39	0	0	0.078	20	18	0	0	0	1	0	0
BnaOBMP.T26	BnaC09G0577500ZS	T oleosin	1038	86	30	0	0.082	55	28	0	0	1	1	1	0
BnaOBMP.U8	BnaC05G0413200ZS	U oleosin	498	44	0	0	0.088	19	24	0	0	0	1	0	0
BnaOBMP.T17	BnaC02G0028500ZS	T oleosin	450	41	22	0	0.091	20	18	2	0	1	0	0	0
BnaOBMP.U6	BnaC03G0429600ZS	U oleosin	498	61	0	0	0.122	24	29	2	0	5	1	0	0
BnaOBMP.T23	BnaC09G0577200ZS	T oleosin	516	64	29	0	0.124	39	17	4	3	0	1	0	0
BnaOBMP.U9	BnaC08G0042100ZS	U oleosin	423	71	0	0	0.167	30	34	3	2	0	0	1	1
