# Supplementary material for: Genome-Wide Identification and Characterization of Oil-Body-Membrane Proteins in Polyploid Crop Brassica napus
Source: Plants (Basel). 2022 Aug 29;11(17):2241. doi: 10.3390/plants11172241 (PMC9460193; doi:10.3390/plants11172241)
Supplement: Supplementary file 1 [file plants-11-02241-s001.zip › Supplementary Files/Table S3.xls]

## Sheet: Table S3
Table S3. Hub genes of BnaOBMP-GRN network in B. napus.
Gene ID	Degree	Hub	TF type	Annotation
BnaA04G0262900ZS	6	0.459175	bZIP	ABSCISIC ACID-INSENSITIVE 5-like protein 3
BnaA08G0133800ZS	6	0.415731	C2C2-GATA	GATA transcription factor 3
BnaC09G0248300ZS	3	0.197583	HB-HD-ZIP	Homeobox-leucine zipper protein HAT2
BnaC09G0486700ZS	3	0.194381	HB-WOX	WUSCHEL-related homeobox 12
BnaC03G0744600ZS	4	0.178628	C2C2-GATA	GATA transcription factor 3
BnaC08G0229600ZS	4	0.174931	C2H2	Protein indeterminate-domain 6, chloroplastic
BnaC05G0441600ZS	2	0.167404	NF-YB	Nuclear transcription factor Y subunit B-3
BnaC09G0577100ZS	6	0.160782	C3H	Zinc finger CCCH domain-containing protein 54
BnaA02G0333400ZS	3	0.159201	bHLH	Transcription factor AIG1
BnaC08G0350200ZS	3	0.159051	AP2/ERF-ERF	AP2-like ethylene-responsive transcription factor SMZ
BnaC04G0023300ZS	4	0.155849	bZIP	ABSCISIC ACID-INSENSITIVE 5-like protein 3
BnaC09G0257700ZS	3	0.148275	NAC	Putative NAC domain-containing protein 94
BnaA08G0152100ZS	4	0.147378	AP2/ERF-ERF	Ethylene-responsive transcription factor ERF015
BnaA03G0546000ZS	3	0.136452	C2C2-GATA	GATA transcription factor 3
BnaC03G0548100ZS	4	0.112114	C2C2-Dof	Dof zinc finger protein DOF5.6
BnaA09G0154200ZS	2	0.110028	NAC	NAC domain-containing protein 26
BnaC08G0283600ZS	4	0.107096	GARP-G2-like	Myb family transcription factor APL
BnaC04G0393500ZS	3	0.107041	zf-HD	Zinc-finger homeodomain protein 9
BnaC03G0214000ZS	3	0.105219	MYB	Transcription factor DIVARICATA
BnaA10G0200700ZS	3	0.098034	MYB	Protein ODORANT1
BnaC08G0189800ZS	1	0.097456	NF-YC	Nuclear transcription factor Y subunit C-9
BnaC03G0468900ZS	2	0.097375	B3	B3 domain-containing transcription factor ABI3
BnaC04G0206800ZS	3	0.094512	NF-YB	DNA polymerase epsilon subunit 3
BnaA09G0409000ZS	3	0.094171	NF-YA	Nuclear transcription factor Y subunit A-7
BnaC03G0671800ZS	1	0.085824	DBB	B-box zinc finger protein 19
BnaA09G0240700ZS	1	0.085824	PHD	Origin of replication complex subunit 1B
BnaA06G0402800ZS	3	0.085269	NAC	Putative NAC domain-containing protein 94
BnaA01G0286600ZS	2	0.081657	bHLH	Transcription factor FAMA
BnaA01G0133800ZS	2	0.081235	HMG	High mobility group B protein 6
BnaA10G0245500ZS	1	0.08036	bZIP	Transcription factor TGA4
BnaC08G0409400ZS	3	0.080244	bHLH	Transcription factor bHLH67
BnaA07G0259800ZS	2	0.07606	bHLH	Transcription factor bHLH96
BnaA10G0262700ZS	3	0.074031	C3H	Zinc finger CCCH domain-containing protein 54
BnaC03G0184400ZS	1	0.073572	LUG	Protein tesmin/TSO1-like CXC 2
BnaC05G0008500ZS	3	0.073456	AP2/ERF-ERF	Ethylene-responsive transcription factor ERF023
BnaC03G0598400ZS	3	0.071453	bZIP	ABSCISIC ACID-INSENSITIVE 5-like protein 1
BnaC06G0388200ZS	1	0.069948	bHLH	Transcription factor bHLH96
BnaA08G0276700ZS	2	0.067586	bHLH	Transcription factor SCREAM2
BnaA03G0189700ZS	1	0.067143	GNAT	Probable acetyltransferase NATA1-like
BnaA10G0187000ZS	1	0.067143	C3H	Zinc finger CCCH domain-containing protein 58
BnaC07G0003500ZS	1	0.064772	ULT	Protein ULTRAPETALA 2
BnaC03G0591800ZS	2	0.063538	Alfin-like	PHD finger protein ALFIN-LIKE 3
BnaA07G0155000ZS	2	0.05992	NF-YB	DNA polymerase epsilon subunit 3
BnaA09G0152900ZS	1	0.054819	SWI/SNF-SWI3	Lysine-specific histone demethylase 1 homolog 1
BnaC08G0335500ZS	1	0.054819	S1Fa-like	DNA-binding protein S1FA2
BnaC03G0536500ZS	1	0.054819	SNF2	Protein CHROMATIN REMODELING 24
BnaC05G0407900ZS	1	0.050938	B3	B3 domain-containing protein At3g18960
BnaA01G0142400ZS	1	0.050938	zf-HD	Zinc-finger homeodomain protein 2
BnaC03G0526000ZS	2	0.049409	MADS-MIKC	Agamous-like MADS-box protein AGL31
BnaC03G0335900ZS	2	0.049129	HB-HD-ZIP	Homeobox-leucine zipper protein ANTHOCYANINLESS 2
BnaA09G0080800ZS	1	0.047275	C2C2-Dof	Dof zinc finger protein DOF5.6
BnaC09G0282800ZS	1	0.046793	PHD	Origin of replication complex subunit 1B
BnaC09G0033200ZS	1	0.046793	GRAS	Scarecrow-like transcription factor PAT1
BnaA01G0079700ZS	1	0.046793	C3H	Zinc finger CCCH domain-containing protein 49
BnaC07G0503600ZS	1	0.041518	GNAT	Protein CHROMOSOME TRANSMISSION FIDELITY 7
BnaC03G0243000ZS	1	0.041268	bZIP	Basic leucine zipper 34
BnaC07G0532500ZS	2	0.039509	C2C2-GATA	GATA transcription factor 19
BnaC06G0102000ZS	2	0.039278	NAC	NAC domain-containing protein 17
BnaC07G0389100ZS	2	0.038298	BES1	BES1/BZR1 homolog protein 1
BnaC06G0270900ZS	2	0.038	DBB	B-box zinc finger protein 21
BnaA05G0163500ZS	2	0.037303	AP2/ERF-ERF	Ethylene-responsive transcription factor 4
BnaC07G0250800ZS	1	0.035968	bHLH	Transcription factor bHLH71
BnaC02G0205500ZS	3	0.03505	MYB	Transcription factor MYB75
BnaC05G0264300ZS	1	0.033435	NF-YA	Nuclear transcription factor Y subunit A-7
BnaC05G0114500ZS	1	0.033435	MYB	Myb-related protein B
BnaA02G0217500ZS	2	0.032094	C2H2	--
BnaA04G0202800ZS	2	0.032064	MYB	Myb-related protein Myb4
BnaC08G0038600ZS	2	0.031573	B3	B3 domain-containing protein At1g49475
BnaC04G0605100ZS	1	0.029357	GRF	Growth-regulating factor 9
BnaC06G0017600ZS	1	0.029357	HSF	Heat stress transcription factor B-4
BnaC09G0523100ZS	1	0.029357	MADS-MIKC	Agamous-like MADS-box protein AGL15
BnaC03G0633900ZS	1	0.02846	C2H2	Zinc finger protein 7
BnaC01G0455700ZS	1	0.02846	GARP-G2-like	Myb family transcription factor APL
BnaA08G0019100ZS	2	0.028139	HB-HD-ZIP	Homeobox-leucine zipper protein ATHB-15
BnaA02G0201300ZS	1	0.02757	AP2/ERF-AP2	AP2-like ethylene-responsive transcription factor AIL1
BnaC08G0407700ZS	1	0.026445	C2C2-Dof	Dof zinc finger protein DOF3.7
BnaA06G0374500ZS	1	0.026445	zf-HD	Zinc-finger homeodomain protein 9
BnaC09G0142800ZS	1	0.026421	bHLH	Transcription factor EGL1
BnaC05G0206300ZS	1	0.026421	C2C2-YABBY	Axial regulator YABBY 4
BnaA06G0049600ZS	1	0.026421	bZIP	TGACG-sequence-specific DNA-binding protein TGA-2.1
BnaA01G0051000ZS	1	0.026333	MYB	Myb-related protein 3R-1
BnaC05G0117900ZS	1	0.026333	C2H2	Protein indeterminate-domain 6, chloroplastic
BnaC04G0414700ZS	2	0.025905	WRKY	Probable WRKY transcription factor 24
BnaC03G0526100ZS	1	0.025777	MADS-M-type	Protein MADS AFFECTING FLOWERING 5
BnaC02G0472600ZS	1	0.025777	MYB	Myb-related protein 306
BnaC02G0313000ZS	1	0.025777	DBB	B-box zinc finger protein 22
BnaC09G0250300ZS	1	0.025063	NF-YB	Nuclear transcription factor Y subunit B-6
BnaC04G0121100ZS	1	0.025063	HB-HD-ZIP	Homeobox-leucine zipper protein ATHB-14
BnaC06G0407900ZS	1	0.025063	MYB	Transcription factor MYB34
BnaC07G0536500ZS	1	0.024842	AP2/ERF-AP2	Floral homeotic protein APETALA 2
BnaC07G0517500ZS	1	0.024842	bZIP	ABSCISIC ACID-INSENSITIVE 5-like protein 6
BnaC06G0075600ZS	1	0.024203	AP2/ERF-ERF	Ethylene-responsive transcription factor 4
BnaA10G0173800ZS	1	0.023952	SNF2	SNF2 domain-containing protein CLASSY 2
BnaC09G0506000ZS	1	0.022837	MADS-MIKC	Developmental protein SEPALLATA 1
BnaA09G0539200ZS	1	0.022837	bHLH	Transcription factor PIF5
BnaA03G0219600ZS	1	0.022734	C2C2-YABBY	Axial regulator YABBY 1
BnaC05G0176100ZS	1	0.022734	RWP-RK	Protein NLP4
BnaC05G0139400ZS	1	0.022734	TAZ	Histone acetyltransferase HAC12
BnaA03G0236900ZS	2	0.022268	C2C2-YABBY	Axial regulator YABBY 5
BnaC08G0220200ZS	2	0.021929	bHLH	Transcription factor SCREAM2
BnaC04G0130600ZS	1	0.020793	HB-WOX	WUSCHEL-related homeobox 9
BnaA03G0094500ZS	1	0.020793	NAC	NAC domain-containing protein 89
BnaC05G0261700ZS	1	0.019304	B3-ARF	Auxin response factor 6
BnaA09G0410300ZS	1	0.019304	B3-ARF	Auxin response factor 6
BnaA08G0131700ZS	1	0.019304	bZIP	--
BnaA07G0246500ZS	2	0.014592	AP2/ERF-ERF	Dehydration-responsive element-binding protein 2D
BnaA02G0350200ZS	1	0.014466	MYB	Myb-related protein 306
BnaC04G0560000ZS	1	0.014466	MYB	Transcription factor DIVARICATA
BnaC05G0293100ZS	1	0.014466	bHLH	Transcription factor bHLH115
BnaA03G0484500ZS	1	0.014048	GeBP	Mediator-associated protein 1
BnaA02G0215700ZS	1	0.014048	AP2/ERF-ERF	Dehydration-responsive element-binding protein 2D
BnaC03G0806800ZS	1	0.014048	C2H2	Protein indeterminate-domain 7
BnaA08G0259400ZS	1	0.013175	HB-HD-ZIP	Homeobox-leucine zipper protein HDG12
BnaA07G0171700ZS	1	0.013175	bHLH	Transcription factor PRE5
BnaC07G0191500ZS	1	0.013028	PLATZ	--
BnaC06G0398100ZS	1	0.013028	MYB	Transcription factor MYB44
BnaC08G0420100ZS	1	0.012877	HSF	Heat stress transcription factor A-7b
BnaA05G0099000ZS	1	0.012877	Tify	Protein TIFY 5B
BnaC08G0343800ZS	1	0.012877	MADS-MIKC	Floral homeotic protein APETALA 3
BnaC03G0462800ZS	1	0.012343	bHLH	Transcription factor FAMA
BnaA03G0380800ZS	1	0.012343	B3	B3 domain-containing transcription factor ABI3
BnaA10G0259700ZS	1	0.012343	bZIP	Basic leucine zipper 6
BnaC03G0276400ZS	1	0.011709	NF-YB	DNA polymerase epsilon subunit 3
BnaC03G0361900ZS	1	0.011709	bHLH	Transcription factor MUTE
BnaC03G0768800ZS	1	0.011709	AP2/ERF-ERF	Ethylene-responsive transcription factor ERF015
BnaC04G0526900ZS	1	0.011551	Trihelix	--
BnaC06G0168600ZS	1	0.011551	GeBP	Mediator-associated protein 1
BnaA06G0422700ZS	1	0.011551	bHLH	Transcription factor bHLH71
BnaA03G0199100ZS	1	0.010379	Others	Two-component response regulator ARR16
BnaA05G0369400ZS	1	0.010379	B3	B3 domain-containing protein At3g18960
BnaA07G0273000ZS	1	0.010379	bHLH	Transcription factor bHLH30
BnaA05G0321100ZS	1	0.010095	NAC	NAC domain-containing protein 14
BnaA03G0375100ZS	1	0.010095	AUX/IAA	Auxin-responsive protein IAA7
BnaC05G0134000ZS	1	0.010095	AP2/ERF-AP2	AP2-like ethylene-responsive transcription factor At1g16060
BnaA07G0292300ZS	1	0.010095	CAMTA	Calmodulin-binding transcription activator 4
BnaA06G0186200ZS	1	0.009925	HB-HD-ZIP	Homeobox-leucine zipper protein REVOLUTA
BnaA10G0192000ZS	1	0.009925	MYB	Transcription factor MYB44
BnaA05G0349800ZS	1	0.009925	EIL	Protein ETHYLENE INSENSITIVE 3
BnaC07G0352900ZS	1	0.007891	Alfin-like	PHD finger protein ALFIN-LIKE 4
BnaA06G0282700ZS	1	0.007891	C2C2-Dof	Dof zinc finger protein DOF5.6
BnaC07G0290300ZS	1	0.007891	bHLH	Transcription factor AIG1
BnaC03G0637400ZS	1	0.007861	MADS-MIKC	Agamous-like MADS-box protein AGL9 homolog
BnaC09G0573900ZS	1	0.007861	bZIP	Basic leucine zipper 6
BnaA05G0330600ZS	1	0.007861	SWI/SNF-BAF60b	Upstream activation factor subunit UAF30
BnaC07G0091200ZS	1	0.00645	GARP-G2-like	Myb family transcription factor APL
BnaC03G0554000ZS	1	0.00645	MYB	Myb-related protein 306
BnaC08G0395600ZS	1	0.00645	HB-HD-ZIP	Homeobox-leucine zipper protein HAT3
BnaC02G0545600ZS	1	0.003757	MADS-M-type	Agamous-like MADS-box protein AGL31
BnaC07G0257000ZS	1	0.003757	C2C2-GATA	GATA transcription factor 27
BnaA06G0300300ZS	1	0.003757	MADS-MIKC	Agamous-like MADS-box protein AGL31
BnaA02G0370000ZS	1	0.003757	Trihelix	Trihelix transcription factor GTL2
BnaA02G0413000ZS	1	0.003016	bHLH	Transcription factor bHLH99
BnaC01G0458700ZS	1	0.003016	NF-YC	Dr1-associated corepressor
BnaC05G0259700ZS	1	0.003016	TCP	Transcription factor TCP24
BnaC01G0212700ZS	1	0.003016	C2H2	--
BnaC04G0313000ZS	1	0.001564	LIM	LIM domain-containing protein WLIM2b
BnaC05G0286200ZS	1	0.001564	PLATZ	--
BnaC05G0004900ZS	1	0.001564	NAC	NAC domain-containing protein 2
BnaC06G0335700ZS	1	0.001564	CAMTA	Calmodulin-binding transcription activator 4
