# Supplementary material for: Genome-Wide Identification and Characterization of Oil-Body-Membrane Proteins in Polyploid Crop Brassica napus
Source: Plants (Basel). 2022 Aug 29;11(17):2241. doi: 10.3390/plants11172241 (PMC9460193; doi:10.3390/plants11172241)
Supplement: Supplementary file 1 [file plants-11-02241-s001.zip › Supplementary Files/Table S4.xls]

## Sheet: Table S4
Table S4. List of primers for qRT-PCR.
Gene ID	Gene Name	Forward primer（5'>3’）	Reverse primer（5'>3’）
BnaC08G0170100ZS	BnaOBMP.C19	AGAAGGACAACGTGACGCAT	ACTCGAACAAGCTCCCATCG
BnaA07G0266500ZS	BnaOBMP.C7	CTTTGACGGGGGAGGAACTC	ATCGTACGCAGCTCTCACTG
BnaC08G0164400ZS	BnaOBMP.SH8	TACCAGACCTCCAGCCAAGA	TGACTGTTCCGACAAGGGTG
BnaA09G0039900ZS	BnaOBMP.SL4	TTATTGTCCCGGCCGCTATC	CTCCGGAACCGTATCACTCG
BnaC03G0300500ZS	BnaOBMP.S13	TCAGCGAGTCTTGGACACAC	GATGCGTTCACAACGATCCG
BnaC08G0042100ZS	BnaOBMP.U9	TCGGCCTCCTTGCATTCTTT	ACAGCCGCCGTACTGAATAG
